# Supplementary material for: Cytochalasin B Modulates Nanomechanical Patterning and Fate in Human Adipose-Derived Stem Cells
Source: Cells. 2022 May 12;11(10):1629. doi: 10.3390/cells11101629 (PMC9139657; doi:10.3390/cells11101629)
Supplement: Supplementary file 1 [file cells-11-01629-s001.zip]

Archive with 11 entries (11 files):
- .DS_Store
- Movie S1. control.avi
- Movie S2. cyto 0.1 a╠M.avi
- Movie S3. cyto 1 a╠M.avi
- Movie S4. cyto 10 a╠M.avi
- Supplementary Figure S1.jpg
- Supplementary Figure S2.jpg
- Supplementary Figure S3.jpg
- Supplementary Figure S4.jpg
- Supplementary Figure S5.jpg
- Supplementary Table S1.pdf
